# Supplementary material for: Structured RNAs and synteny regions in the pig genome
Source: BMC Genomics. 2014 Jun 10;15(1):459. doi: 10.1186/1471-2164-15-459 (PMC4124155; doi:10.1186/1471-2164-15-459)
Supplement: Supplementary file 2 — Additional file 2: Spreadsheet containing data for the miRDeep detection of miRNAs. (XLS 117 KB) [file 12864_2013_6316_MOESM2_ESM.xls]

## Sheet: Sheet1
MiRNAs obtained by miRDeep and high confident similarity search (95% id, 95% length). pre: the precursor identity. mature(loose): mapping of mature sequences against all full length precursors with loose matching (one mismatch). mature(exact) exact mapping of mature sequences against all full length precursors. Star: the detection of star reads. Loci: mapping of stemloops to the genome. Overlap: …
pre	mature(loose)	mature(exact)	star	loci	overlap	mirbase18_vs_pre	mirbase18_vs_mat	Similarity based annotation	comments
pre-1	mat-214	mat-214	1	JH118724.1:70400-, 70505:+		age-miR-15a,hsa-miR-15a-3p	age-miR-15a	mir-15a:JH118724.1:70413-70492:+
pre-10	mat-35	mat-35	1	18:55338727-, 55338830:-		hsa-miR-4657	hsa-miR-4657	mir-4657:18:55338749-55338805:-
pre-100	mat-120	mat-120	1	12:54717009-, 54717115:+		bta-miR-497,rno-miR-497*	bta-miR-497	mir-497:12:54717024-54717104:+
pre-101	mat-228	mat-228	1	1:280645117-, 280645245:-		cfa-miR-32,rno-miR-32*	aca-miR-32	mir-32:1:280645136-280645206:-
pre-102	mat-371	mat-371		18:20030875-, 20030985:+		bfl-miR-96,rno-miR-96*	bfl-miR-96	mir-96:18:20030890-20030967:+
pre-103	mat-202	mat-202	1	16:41335739-, 41335844:+		bta-miR-582,eca-miR-582-3p	bta-miR-582	mir-582:16:41335746-41335844:+
pre-104	mat-205,mat-206	mat-205		15:91418988-, 91419114:+		mdo-miR-10b,hsa-miR-10b-3p	aca-miR-10b	mir-10b:15:91419020-91419100:+
pre-105	mat-330	mat-330		12:23440121-, 23440225:-
pre-106	mat-330	mat-330		12:23443837-, 23443947:-
pre-107	mat-324,mat-325	mat-324		X:126199633-, 126199743:-		hsa-miR-19b-2-5p,age-miR-19b	age-miR-19b	mir-19b-2:X:126199649-126199729:-
pre-108	mat-298	mat-298	1	1:179916326-, 179916428:-		mdo-miR-122,aca-miR-122*	aca-miR-122	mir-122:1:179916335-179916420:-
pre-109	mat-58,mat-59	mat-58,mat-59	1	17:36149752-, 36149879:-		hsa-miR-103a-2-5p,age-miR-103	,age-miR-103	mir-103-2:17:36149786-36149866:-
pre-11	mat-287	mat-287	1	9:126099456-, 126099581:-		aca-miR-214*,aca-miR-214	aca-miR-214*	mir-214:9:126099460-126099570:-
pre-110	mat-220	mat-220		13:158962868-, 158962974:-
pre-111	mat-236	mat-236	1	18:51216016-, 51216143:+, JH118567.1:80904-, ,1031:+		hsa-miR-148a-5p,aca-miR-148a	aca-miR-148a	mir-148a:JH118567.1:80922-80990:+
pre-112	mat-283	mat-283		3:132155325-, 132155435:+		aae-let-7	aae-let-7		delete misplaced let-7
pre-113	mat-245	mat-245		5:19690645-, 19690755:-, ,:20147909-, ,0148019:+		ppy-miR-615-5p,eca-miR-615-3p	eca-miR-615-3p	mir-615:5:20147918-20148006:+
pre-114	mat-223	mat-223	1	GL894231.1:27123-, 27232:-		mmu-miR-381-5p,bta-miR-381	bta-miR-381	mir-381:GL894231.1:27137-27219:-
pre-115	mat-284	mat-284	1	1:120448003-, 120448124:-		aca-miR-190a,oan-miR-190a*	bta-miR-190a	mir-190a:1:120448012-120448097:-
pre-116	mat-178	mat-178		12:26484651-, 26484761:-
pre-117	mat-376	mat-376	1	2:7444688-, 7444792:-
pre-118	mat-28	mat-28		GL894231.1:20428-, 20538:-		oar-miR-487a-5p,eca-miR-487a	eca-miR-487a	mir-487a:GL894231.1:20430-20529:-
pre-119	mat-137	mat-137	1	7:128658276-, 128658390:+		bta-miR-345-5p,eca-miR-345-3p	rno-miR-345-3p	mir-345:7:128658299-128658379:+
pre-12	mat-187	mat-187		1:107033046-, 107033156:-					delete misplaced mat-187
pre-120	mat-188	mat-188		13:141240629-, 141240739:-
pre-121	mat-213	mat-213	1	12:54717307-, 54717412:+		bta-miR-195	bta-miR-195	mir-195:12:54717314-54717394:+
pre-122	mat-294	mat-294	1	7:53883615-, 53883722:+, GL894254.2:214188-, ,14295:-		aca-miR-184*,aca-miR-184	aca-miR-184	mir-184:GL894254.2:214202-214285:-
pre-123	mat-43	mat-43	1	12:50016137-, 50016245:-		rno-miR-212*,mmu-miR-212-3p	bta-miR-212	mir-212:12:50016142-50016252:-
pre-124	mat-256	mat-256	1	9:7935614-, 7935718:-		bta-miR-139,mmu-miR-139-3p	bta-miR-139	mir-139:9:7935634-7935702:-
pre-125	mat-272	mat-272	1	4:102543197-, 102543306:-		aae-miR-9a,hsa-miR-9-3p	aae-miR-9a	mir-9-1:4:102543209-102543298:-
pre-126	mat-237	mat-237	1	5:20388175-, 20388284:+		mmu-miR-148b-5p,aca-miR-148b	aca-miR-148b	mir-148b:5:20388190-20388270:+
pre-127	mat-316,mat-317	mat-316	1	2:6416746-, 6416869:+		aca-miR-194,hsa-miR-194-3p	aca-miR-194	mir-194:2:6416775-6416859:+
pre-128	mat-375	mat-375		15:133957529-, 133957639:+		rno-miR-375*,bta-miR-375	bta-miR-375	mir-375:15:133957553-133957623:+
pre-129	mat-173	mat-173	1	2:82423653-, 82423757:-
pre-13	mat-368	mat-368	1	4:40328415-, 40328518:+		bta-miR-599		mir-599:4:40328414-40328505:+
pre-130	mat-36	mat-36		13:19940659-, 19940769:-
pre-131	mat-5	mat-5	1	X:117608185-, 117608290:-		bta-miR-2483*,bta-miR-2483	bta-miR-2483	mir-2483:X:117608199-117608279:-
pre-132	mat-82	mat-82		X:67530180-, 67530288:-		bta-miR-545*,bta-miR-545	bta-miR-545	mir-545:X:67530195-67530274:-
pre-133	mat-275	mat-275	1	11:4056368-, 4056471:-
pre-134	mat-63	mat-63	1	13:30329388-, 30329495:+		bta-miR-138,aca-miR-138-2*	bta-miR-138	mir-138a:13:30329411-30329473:+
pre-135	mat-225,mat-226	mat-225	1	9:72339082-, 72339188:-, ,:72461631-, ,2461737:+		bta-miR-135b,hsa-miR-135b-3p	bta-miR-135b	mir-135b:9:72461640-72461735:+
pre-136	mat-174	mat-174		7:29752688-, 29752795:-		bfl-miR-219,hsa-miR-219-1-3p	bfl-miR-219	mir-219:7:29752700-29752783:-
pre-137	mat-52	mat-52		1:201953126-, 201953236:+					delete overlap protein coding
pre-138	mat-343	mat-343		GL892871.2:55997-, 56081:+		bta-miR-26b,hsa-miR-26b-3p	bta-miR-26b	mir-26b:GL892871.2:56019-56075:+
pre-139	mat-215	mat-215	1	13:108388108-, 108388235:+		age-miR-15b,hsa-miR-15b-3p	age-miR-15b	mir-15b:13:108388132-108388230:+
pre-14	mat-248	mat-248		6:12803963-, 12804073:+, 6:12953016-, ,2953126:-
pre-140	mat-98	mat-98	1	3:141748056-, 141748157:+, 3:142177108-, ,42177209:-
pre-141	mat-2	mat-2	1	14:6954923-, 6955025:-		mmu-miR-320-5p,ssc-miR-320	bta-miR-320	mir-320:14:6954933-6955013:-
pre-142	mat-114	mat-114	1	6:51858199-, 51858306:+		bta-miR-99b,hsa-miR-99b-3p	bta-miR-99b	mir-99b:6:51858216-51858286:+
pre-143	mat-116	mat-116	1	5:9677597-, 9677723:+
pre-144	mat-191	mat-191	1	12:50015707-, 50015829:-		mmu-miR-132-5p,cfa-miR-132	bta-miR-132	mir-132:12:50015710-50015811:-
pre-145	mat-126	mat-126		6:53057485-, 53057595:+		bta-miR-935	bta-miR-935	mir-935:6:53057501-53057581:+
pre-146	mat-193	mat-193		X:126200006-, 126200113:-		aca-miR-18b,mmu-miR-18b-3p	oan-miR-18	mir-18b:X:126200018-126200101:-
pre-147	mat-128	mat-128	1	X:48632015-, 48632120:+		bta-miR-532,eca-miR-532-3p	bta-miR-532	mir-532:X:48632024-48632104:+
pre-148	mat-247	mat-247		13:44671144-, 44671254:-
pre-149	mat-142	mat-142	1	3:42287614-, 42287729:-
pre-15	mat-62	mat-62	1	12:48287007-, 48287132:-		rno-miR-423*,bta-miR-423-3p	bta-miR-423-3p	mir-423:12:48287018-48287098:-
pre-150	mat-341,mat-342	mat-341	1	13:24885233-, 24885338:-		bta-miR-26a,hsa-miR-26a-1-3p	bta-miR-26a	mir-26a-1:13:24885241-24885331:-
pre-151	mat-127	mat-127	1	X:48632372-, 48632474:+		bta-miR-188,eca-miR-188-3p	bta-miR-188	mir-188:X:48632380-48632466:+
pre-152	mat-210,mat-212	mat-210	1	18:19035213-, 19035322:+		hsa-miR-29a-5p,bta-miR-29a	age-miR-29a	mir-29a:18:19035224-19035310:+
pre-153	mat-130	mat-130	1	14:133619316-, 133619419:+
pre-154	mat-263	mat-263		5:30185285-, 30185395:-, ,H118494.1:36713-, ,6823:-
pre-155	mat-170	mat-170	1	2:20324612-, 20324740:-		bta-miR-129-5p,bta-miR-129-3p	aca-miR-129a	mir-129a:2:20324629-20324709:-
pre-156	mat-190	mat-190	1	5:66193694-, 66193827:-		hsa-miR-141-5p,bta-miR-141	bta-miR-141	mir-141:5:66193715-66193787:-
pre-157	mat-227	mat-227		1:286017366-, 286017472:+, GL893885.2:75353-, ,5459:+		cfa-miR-455,gga-miR-455-3p	cfa-miR-455	mir-455:GL893885.2:75365-75445:+
pre-158	mat-148	mat-148		12:54860430-, 54860552:+, 3:139855116-, ,39855238:-		bta-miR-324,eca-miR-324-3p	bta-miR-324	mir-324:3:139855127-139855207:-
pre-159	mat-266	mat-266		6:65880958-, 65881068:+	pre-93			U5:6:65880855-65880972:+	delete not-miRNA
pre-16	mat-24,mat-117	mat-117	1	13:135461278-, 135461387:+, JH118523.1:169138-, ,69247:+		age-miR-28,cfa-miR-28	cfa-miR-28	mir-28:JH118523.1:169148-169234:+
pre-160	mat-309	mat-309	1	GL894231.1:6707-, 6831:-		oar-miR-412-3p,hsa-miR-412	rno-miR-412*	mir-412:GL894231.1:6714-6804:-
pre-161	mat-318	mat-318		12:36203901-, 36204031:+		gga-miR-142-5p,dre-miR-142a-3p	dre-miR-142a-3p	mir-142:12:36203915-36203995:+
pre-162	mat-345	mat-345	1	10:31340863-, 31340995:-		rno-miR-27b*,aca-miR-27b	aca-miR-27b	mir-27b:10:31340879-31340959:-
pre-163	mat-121	mat-121		14:53019735-, 53019845:-	pre-243				delete pre-163 ambigous
pre-164	mat-131	mat-131	1	2:9662219-, 9662322:+
pre-165	mat-3,mat-108	mat-3	1	X:126200171-, 126200273:-		age-miR-106a,rno-miR-17-2-3p	age-miR-106a	mir-106a:X:126200182-126200263:-
pre-166	mat-372,mat-373	mat-372,mat-373	1	17:69274649-, 69274755:-		ola-miR-133-5p,aca-miR-133a	tgu-miR-133,aca-miR-133a	mir-133a-1:17:69274652-69274755:-
pre-167	mat-268	mat-268		6:4245057-, 4245167:-
pre-168	mat-27	mat-27	1	9:44167416-, 44167521:-		eca-miR-34b-5p,hsa-miR-34b-3p	eca-miR-34b-3p	mir-34b:9:44167427-44167511:-
pre-169	mat-308	mat-308	1	12:45165024-, 45165144:-		bta-miR-193a-5p,bta-miR-193a-3p	bta-miR-193a-5p	mir-193a:12:45165037-45165117:-
pre-17	mat-185	mat-185		8:87897276-, 87897386:+
pre-170	mat-195	mat-195	1	5:66194107-, 66194216:-		hsa-miR-200c-5p,bta-miR-200c	bta-miR-200c	mir-200c:5:66194129-66194194:-
pre-171	mat-139	mat-139		14:36090834-, 36090944:-
pre-172	mat-125	mat-125	1	2:12929867-, 12929975:-		mmu-miR-130a-5p,bta-miR-130a	bta-miR-130a	mir-130a:2:12929883-12929962:-
pre-173	mat-351	mat-351		4:56174488-, 56174598:+
pre-174	mat-74	mat-74		6:155232003-, 155232113:+
pre-175	mat-350	mat-350	1	1:250527012-, 250527136:-		aca-miR-204a,rno-miR-204*	aca-miR-204a	mir-204:1:250527016-250527125:-
pre-176	mat-254	mat-254	1	9:7940493-, 7940594:-
pre-177	mat-155	mat-155		12:18750320-, 18750430:+
pre-178	mat-270	mat-270		8:122371889-, 122371999:-	pre-337				delete pre-178 ambigous
pre-179	mat-53	mat-53		GL895128.2:107902-, 108012:+
pre-18	mat-86	mat-86	1	GL894231.1:30842-, 30947:-		ssc-miR-376a*,bta-miR-376a	bta-miR-376a	mir-376a:GL894231.1:30856-30936:-
pre-180	mat-94,mat-95	mat-94,mat-95	1	X:48637979-, 48638086:+		bta-miR-500,hsa-miR-500a-3p	,hsa-miR-500a-3p	mir-500:X:48637993-48638073:+
pre-181	mat-145,mat-243	mat-145,mat-243		3:726697-, 726800:+		bta-miR-339,ssc-miR-339-3p	,bta-miR-339	mir-339:3:726709-726789:+
pre-182	mat-13,mat-14	mat-13	1	1:299324001-, 299324107:+		bta-miR-181b,mmu-miR-181b-2-3p	bta-miR-181b	mir-181b-2:1:299324013-299324099:+
pre-183	mat-365	mat-365		18:22280525-, 22280635:-, ,8:22467309-, ,2467419:+		bta-miR-592,mmu-miR-592-3p	bta-miR-592	mir-592:18:22467316-22467410:+
pre-184	mat-331	mat-331	1	17:43571137-, 43571240:+		aca-miR-499-5p,mmu-miR-499-3p	aca-miR-499-5p	mir-499:17:43571145-43571225:+
pre-185	mat-150	mat-150	1	4:135067625-, 135067728:-		bta-miR-760,hsa-miR-760	hsa-miR-760	mir-760:4:135067623-135067736:-
pre-186	mat-26	mat-26	1	7:57683188-, 57683296:-		bta-miR-1839,ssc-miR-1839-3p	bta-miR-1839	conflict(mir-1839):7:57683203-57683337:-
pre-187	mat-205,mat-206	mat-206	1	12:24791251-, 24791382:-		aca-miR-10a,hsa-miR-10a-3p	aca-miR-10a	mir-10a:12:24791266-24791346:-
pre-188	mat-149	mat-149		7:69920223-, 69920333:+
pre-189	mat-38	mat-38	1	1:250901263-, 250901370:-
pre-19	mat-233	mat-233	1	15:18661601-, 18661723:-		mmu-miR-128-1-5p,age-miR-128	aca-miR-128	mir-128-1:15:18661613-18661695:-
pre-190	mat-91	mat-91	1	3:29052243-, 29052346:+
pre-191	mat-165	mat-165		6:25134065-, 25134175:-	pre-205	mmu-miR-328-5p,bta-miR-328	bta-miR-328	mir-328:6:25134076-25134156:-
pre-192	mat-65	mat-65	1	1:224397148-, 224397251:+		cfa-miR-31,mmu-miR-31-3p	cfa-miR-31	mir-31:1:224397143-224397248:+
pre-193	mat-76	mat-76		3:29285071-, 29285181:+
pre-194	mat-280,mat-281	mat-280	1	6:51858342-, 51858473:+		cfa-let-7e,hsa-let-7e-3p	cfa-let-7e	let-7e:6:51858375-51858455:+
pre-195	mat-222	mat-222	1	12:37088069-, 37088177:+		oan-miR-454*,aca-miR-454	aca-miR-454	mir-454:12:37088069-37088181:+
pre-196	mat-51,mat-174	mat-51,mat-174	1	1:302806837-, 302806947:-		aae-miR-219,cfa-miR-219*	cfa-miR-219*,bfl-miR-219	mir-219-2:1:302806846-302806943:-
pre-197	mat-290	mat-290	1	1:140918974-, 140919081:+		mmu-miR-147-5p,aca-miR-147		mir-147:1:140918985-140919071:+
pre-198	mat-69	mat-69	1	X:94852384-, 94852489:+
pre-199	mat-29	mat-29		X:48638452-, 48638558:+		ssc-miR-362,eca-miR-362-3p	bta-miR-362-5p	mir-362:X:48638465-48638544:+
pre-2	mat-171	mat-171		15:151429178-, 151429288:+
pre-20	mat-61	mat-61	1	X:45274853-, 45274983:-		mmu-miR-221-5p,dre-miR-221	aca-miR-221	mir-221:X:45274872-45274942:-
pre-200	mat-218,mat-219	mat-218	1	5:19654960-, 19655063:-		age-miR-196,mmu-miR-196a-2-3p	age-miR-196	mir-196a:5:19654955-19655062:-
pre-201	mat-21	mat-21	1	X:140861099-, 140861204:-		cfa-miR-452,hsa-miR-452-3p	cfa-miR-452	mir-452:X:140861113-140861195:-
pre-202	mat-31,mat-32	mat-31,mat-32	1	17:39852381-, 39852485:+, 17:40148163-, ,0148267:+, ,H118620.1:126723-, ,26827:+			,		delete mat-31
pre-203	mat-273	mat-273	1	10:38055761-, 38055864:+
pre-204	mat-258	mat-258		5:61513778-, 61513888:-					delete protein coding overlap
pre-205	mat-165	mat-165		6:25134083-, 25134193:-	pre-191	mmu-miR-328-5p,bta-miR-328	bta-miR-328	mir-328:6:25134076-25134156:-	delete pre-205
pre-206	mat-246	mat-246	1	18:6286677-, 6286784:-		bta-miR-671,cfa-miR-671	cfa-miR-671	mir-671:18:6286672-6286787:-
pre-207	mat-140	mat-140	1	17:69264140-, 69264242:-
pre-208	mat-107,mat-108	mat-107	1	X:126199761-, 126199866:-		dre-miR-20b,hsa-miR-20b-3p	dre-miR-20b	mir-20b:X:126199780-126199849:-
pre-209	mat-265	mat-265	1	16:59466880-, 59466987:+
pre-21	mat-44	mat-44		8:133590816-, 133590926:+				SNORA76:8:133590838-133590973:+	delete not-miRNA
pre-210	mat-311	mat-311	1	X:69515818-, 69515925:+		mmu-miR-384-5p,cfa-miR-384	mmu-miR-384-5p	mir-384:X:69515825-69515913:+
pre-211	mat-364	mat-364	1	16:59686613-, 59686725:+		aca-miR-218,hsa-miR-218-2-3p	aca-miR-218	mir-218b:16:59686627-59686711:+
pre-212	mat-327	mat-327	1	2:50496457-, 50496562:-
pre-213	mat-240	mat-240	1	5:24730557-, 24730660:-, ,H118928.1:45769-, ,5872:-
pre-214	mat-97	mat-97	1	1:129013443-, 129013569:+		bta-miR-628,hsa-miR-628-3p	bta-miR-628	mir-628:1:129013473-129013553:+
pre-215	mat-16,mat-17	mat-17	1	13:191558597-, 191558703:+		aca-miR-99a,hsa-miR-99a-3p	aca-miR-99a	mir-99a:13:191558609-191558689:+
pre-216	mat-152	mat-152		4:1220219-, 1220329:-
pre-217	mat-64	mat-64	1	7:41158279-, 41158382:-
pre-218	mat-138	mat-138	1	2:88902969-, 88903077:+, JH118729.1:80962-, ,1070:+
pre-219	mat-40	mat-40	1	1:302681802-, 302681914:-		bta-miR-199b,dre-miR-199*	bta-miR-199a-3p	mir-199b:1:302681825-302681899:-
pre-22	mat-144	mat-144		9:10800183-, 10800310:-		eca-miR-326	eca-miR-326	mir-326:9:10800190-10800281:-
pre-220	mat-233	mat-233	1	13:22859158-, 22859283:+		pma-miR-128	aca-miR-128	mir-128-2:13:22859190-22859270:+
pre-221	mat-218,mat-219	mat-219	1	18:49836513-, 49836635:+, 18:50037474-, ,0037596:+		bta-miR-196b,rno-miR-196b*	bta-miR-196b	mir-196b:18:50037503-50037583:+
pre-222	mat-47	mat-47	1	14:53695548-, 53695654:-		mmu-miR-130b-5p,bta-miR-130b	mmu-miR-130b-5p	mir-130b:14:53695561-53695641:-
pre-223	mat-356	mat-356	1	X:108806663-, 108806773:+	pre-357	mmu-miR-448-5p,bta-miR-448	bta-miR-448	mir-448:X:108806657-108806761:+
pre-224	mat-81	mat-81	1	X:67425182-, 67425294:-		bta-miR-374b,ssc-miR-374b-3p	bta-miR-374b	mir-374b:X:67425185-67425265:-
pre-225	mat-302	mat-302		6:60130080-, 60130190:-		ssc-miR-4331		mir-4331:6:60130098-60130178:-
pre-226	mat-211	mat-211	1	18:19034808-, 19034916:+		hsa-miR-29b-1-5p,bta-miR-29b	bta-miR-29b	mir-29b:18:19034821-19034902:+
pre-227	mat-159	mat-159		4:131749035-, 131749145:+
pre-228	mat-70	mat-70		12:18820612-, 18820716:-, ,2:18959796-, ,8959900:+
pre-229	mat-40	mat-40	1	2:69991757-, 69991871:-		dre-miR-199,dre-miR-199*	bta-miR-199a-3p	mir-199a-2:2:69991778-69991858:-
pre-23	mat-157	mat-157	1	13:35577028-, 35577133:-					delete protein coding overlap
pre-230	mat-198	mat-198	1	3:90058948-, 90059076:+		bfl-miR-216,mmu-miR-216a-3p	aca-miR-216a	mir-216:3:90058974-90059079:+
pre-231	mat-68	mat-68		2:8531461-, 8531571:+
pre-232	mat-257	mat-257	1	7:4037088-, 4037201:-
pre-233	mat-201	mat-201	1	12:47176938-, 47177042:+		mmu-miR-144-5p,bta-miR-144	aca-miR-144	mir-144:12:47176950-47177034:+
pre-234	mat-55	mat-55	1	2:20325914-, 20326022:-
pre-235	mat-372,mat-373	mat-372,mat-373	1	6:99485192-, 99485299:+		ola-miR-133-5p,aca-miR-133a	tgu-miR-133,aca-miR-133a	mir-133a-2:6:99485212-99485285:+
pre-236	mat-67	mat-67		16:36468228-, 36468334:-		bta-miR-449b,hsa-miR-449b-3p	bta-miR-449b	mir-449b:16:36468229-36468326:-
pre-237	mat-300	mat-300	1	14:138325820-, 138325921:-
pre-238	mat-129	mat-129	1	2:9139835-, 9139937:+
pre-239	mat-372	mat-372		7:52430276-, 52430380:+		mmu-miR-133b-5p,ssc-miR-133b	tgu-miR-133	mir-133b:7:52430289-52430369:+
pre-24	mat-314	mat-314	1	1:57721673-, 57721804:-, ,L895276.2:226479-, ,26610:+		cfa-miR-30c,aca-miR-30c*	bta-miR-30c	mir-30c-2:GL895276.2:226516-226596:+
pre-240	mat-135	mat-135	1	GL894231.1:15847-, 15967:-		bta-miR-453,oar-miR-323b	oar-miR-323b	mir-323b:GL894231.1:15859-15941:-
pre-241	mat-183,mat-377	mat-183,mat-377		2:157346096-, 157346226:+		ggo-miR-145,hsa-miR-145-3p	bta-miR-145,	mir-145:2:157346126-157346212:+
pre-242	mat-143	mat-143	1	3:134560356-, 134560481:+				mir-1329:3:134560399-134560458:+	mature differs from known by > 1, manual annotation
pre-243	mat-121	mat-121		14:53019779-, 53019889:-	pre-163				delete pre-243 ambigous
pre-244	mat-160	mat-160	1	2:6416966-, 6417076:+		bta-miR-192,hsa-miR-192-3p	bta-miR-192	mir-192:2:6416979-6417059:+
pre-245	mat-34	mat-34	1	GL894953.1:52739-, 52847:-		ssc-miR-652,cfa-miR-652	cfa-miR-652	mir-652:GL894953.1:52752-52835:-
pre-246	mat-99	mat-99	1	13:217449293-, 217449404:+
pre-247	mat-18	mat-18		10:52762860-, 52762970:-
pre-248	mat-370	mat-370		18:20035198-, 20035307:+		eca-miR-182,mmu-miR-182-3p	bta-miR-182	mir-182:18:20035205-20035296:+
pre-249	mat-292	mat-292		17:69285391-, 69285501:-		mmu-miR-1a-1-5p,aca-miR-1a	aca-miR-1a	mir-1:17:69285392-69285500:-
pre-25	mat-167	mat-167		7:98873377-, 98873487:-
pre-250	mat-230	mat-230	1	X:126199495-, 126199602:-		oan-miR-92a-1*,aca-miR-92a	aca-miR-92a	mir-92a-2:X:126199511-126199591:-
pre-251	mat-261	mat-261		GL892983.1:13322-, 13410:-
pre-252	mat-304,mat-305	mat-304,mat-305	1	10:31340316-, 31340445:-		bta-miR-24,cfa-miR-24	mdo-miR-24,aca-miR-24	mir-24-2:10:31340333-31340413:-
pre-253	mat-166	mat-166	1	2:339060-, 339165:+		mmu-miR-210-5p,bta-miR-210	bfl-miR-210	mir-210:2:339073-339149:+
pre-254	mat-168	mat-168		GL896292.1:11850-, 11951:-
pre-255	mat-252	mat-252		7:132099546-, 132099651:+, GL895236.1:17227-, ,7332:-		rno-miR-127*,oar-miR-127	age-miR-127	mir-127:GL895236.1:17246-17326:-
pre-256	mat-151	mat-151		1:308789958-, 308790068:+
pre-257	mat-132	mat-132	1	14:55110942-, 55111047:+		mmu-miR-1306-5p,gga-miR-1306	bta-miR-1306	mir-1306:14:55110957-55111037:+
pre-258	mat-210,mat-212	mat-212		9:148552967-, 148553096:+		hsa-miR-29c-5p,bta-miR-29c	aca-miR-29a	mir-29c:9:148552996-148553084:+
pre-259	mat-272	mat-272	1	2:98744537-, 98744666:-		aae-miR-9a,hsa-miR-9-3p	aae-miR-9a	mir-9-2:2:98744571-98744658:-
pre-26	mat-235	mat-235	1	13:209487882-, 209487987:+		oan-miR-802	oan-miR-802	mir-802:13:209487889-209487978:+
pre-260	mat-332	mat-332		13:199063326-, 199063436:-, ,H118804.1:133165-, ,33275:-		mmu-miR-155-5p,ssc-miR-155	mmu-miR-155-5p	mir-155:JH118804.1:133182-133263:-
pre-261	mat-207	mat-207		10:27752718-, 27752828:+
pre-262	mat-93	mat-93	1	2:157162716-, 157162825:-
pre-263	mat-39	mat-39		12:38333492-, 38333602:-
pre-264	mat-242	mat-242		6:51858815-, 51858943:+		eca-miR-125a-5p,eca-miR-125a-3p	bta-miR-125a	mir-125a:6:51858851-51858931:+
pre-265	mat-115	mat-115		8:31672433-, 31672543:+	pre-277	hsa-miR-574-5p,cfa-miR-574	cfa-miR-574	mir-574:8:31672458-31672538:+	delete pre-265
pre-266	mat-322	mat-322		5:4083319-, 4083429:-
pre-267	mat-96	mat-96	1	5:5388478-, 5388606:+
pre-268	mat-224	mat-224	1	18:20030631-, 20030739:+		bta-miR-183,hsa-miR-183-3p	bfl-miR-183	mir-183:18:20030650-20030720:+
pre-269	mat-84	mat-84		GL894231.1:25676-, 25807:-		bta-miR-539,oar-miR-539-3p	hsa-miR-539-3p	mir-539:GL894231.1:25694-25772:-
pre-27	mat-175	mat-175		12:62507588-, 62507698:-
pre-270	mat-46	mat-46	1	15:85376699-, 85376803:+
pre-271	mat-340	mat-340		8:4277219-, 4277329:+		mmu-miR-421-5p,bta-miR-95	bta-miR-95	mir-95:8:4277237-4277318:+
pre-272	mat-13,mat-14	mat-14		2:65553470-, 65553580:-		ssc-miR-181d-5p,ssc-miR-181d-3p	bta-miR-181d	mir-181d:2:65553486-65553566:-
pre-273	mat-49	mat-49		X:137168898-, 137169008:-				mir-508:X:137168888-137169003:-	manual annotation
pre-274	mat-291	mat-291	1	1:212651377-, 212651482:-		api-miR-7	api-miR-7	mir-7-1:1:212651397-212651459:-	manual annotation
pre-275	mat-197	mat-197	1	6:58044160-, 58044284:-		aca-miR-429	aca-miR-429	mir-429:6:58044173-58044254:-
pre-276	mat-113	mat-113	1	X:53138293-, 53138402:+
pre-277	mat-115	mat-115		8:31672442-, 31672552:+	pre-265	hsa-miR-574-5p,cfa-miR-574	cfa-miR-574	mir-574:8:31672458-31672538:+
pre-278	mat-260	mat-260	1	8:142134061-, 142134165:+					delete protein coding overlap
pre-279	mat-267	mat-267	1	15:154446988-, 154447116:-		cfa-miR-149,hsa-miR-149-3p	cfa-miR-149	mir-149:15:154447026-154447102:-
pre-28	mat-196	mat-196	1	6:58064286-, 58064392:+		cfa-miR-200b,rno-miR-200b	aca-miR-200b	mir-200b:6:58064308-58064367:+
pre-280	mat-238	mat-238	1	12:24289526-, 24289631:-		mmu-miR-152-5p,bta-miR-152	bta-miR-152	mir-152:12:24289535-24289615:-
pre-281	mat-293	mat-293		7:52426428-, 52426538:+		oan-miR-206*,ssc-miR-206	ssc-miR-206	mir-206:7:52426444-52426524:+
pre-282	mat-361	mat-361	1	7:132069387-, 132069495:-		hsa-miR-493-5p,bta-miR-493	hsa-miR-493-5p	mir-493:7:132069386-132069497:-
pre-283	mat-11,mat-12	mat-11,mat-12	1	1:299322119-, 299322244:+		bta-miR-181a,mmu-miR-181a-2-3p	cfa-miR-181c,aca-miR-181a	mir-181a-2:1:299322151-299322231:+
pre-284	mat-296	mat-296	1	14:55086510-, 55086611:+		bta-miR-185,hsa-miR-185-3p	bta-miR-185	mir-185:14:55086523-55086599:+
pre-285	mat-360	mat-360		16:18362870-, 18362980:+
pre-286	mat-288	mat-288		2:76389566-, 76389672:-					delete protein coding overlap
pre-287	mat-169	mat-169		13:26080877-, 26080987:+
pre-288	mat-158	mat-158		3:2177085-, 2177195:+
pre-289	mat-249	mat-249	1	17:12191215-, 12191342:-, ,L894726.2:3452-, ,579:-		bta-miR-486	bta-miR-486	mir-486-2:GL894726.2:3465-3547:-
pre-29	mat-42	mat-42	1	2:5835471-, 5835576:+
pre-290	mat-146	mat-146		6:154077901-, 154078011:+
pre-291	mat-58	mat-58		14:110407084-, 110407211:-		rno-miR-107*,dre-miR-107		mir-107:14:110407094-110407181:-
pre-292	mat-302	mat-302		14:144183467-, 144183577:+		ssc-miR-4331		mir-4331:14:144183489-144183511:+	manual annotation
pre-293	mat-339	mat-339	1	4:131567064-, 131567168:-		mmu-miR-137-5p,aca-miR-137a	aca-miR-137a	mir-137:4:131567066-131567168:-
pre-294	mat-154	mat-154		16:48458252-, 48458362:+
pre-295	mat-364	mat-364	1	8:15443751-, 15443857:-, ,L893382.1:26741-, ,6847:-		aca-miR-218,aca-miR-218*	aca-miR-218	mir-218:GL893382.1:26751-26835:-
pre-296	mat-25	mat-25	1	9:15120459-, 15120593:-		bta-miR-708,ssc-miR-708-3p	bta-miR-708	mir-708:9:15120476-15120556:-
pre-297	mat-346	mat-346		JH118806.1:23331-, 23441:-
pre-298	mat-313	mat-313	1	4:6717607-, 6717735:+, GL895891.2:156248-, ,56376:-		aca-miR-30b,hsa-miR-30b-3p	aca-miR-30b	mir-30b:GL895891.2:156265-156341:-
pre-299	mat-9	mat-9		GL894329.1:53735-, 53845:+
pre-3	mat-230	mat-230	1	11:66610749-, 66610855:+		hsa-miR-92a-1-5p,aca-miR-92a	aca-miR-92a	mir-92a-1:11:66610761-66610841:+
pre-30	mat-271	mat-271	1	7:132078986-, 132079099:+		bta-miR-432,ssc-miR-432-3p	ssc-miR-432-5p	mir-432:7:132079002-132079082:+
pre-300	mat-353	mat-353		18:46443985-, 46444095:+, GL896241.2:16225-, ,6335:+
pre-301	mat-291	mat-291	1	10:35113318-, 35113449:+		api-miR-7,rno-miR-7a-1*	api-miR-7	mir-7:10:35113340-35113449:+
pre-302	mat-189	mat-189	1	11:66610475-, 66610600:+		bta-miR-20a,oan-miR-20a-2*	bta-miR-20a	mir-20:11:66610512-66610583:+
pre-303	mat-251	mat-251		GL895853.2:46345-, 46454:-		hsa-miR-1307-5p,bta-miR-1307	hsa-miR-1307-5p	mir-1307:GL895853.2:46360-46440:-
pre-304	mat-124	mat-124		14:53695884-, 53695986:-		mmu-miR-301b-5p,bta-miR-301b	cfa-miR-301b	mir-301b:14:53695888-53695980:-
pre-305	mat-10	mat-10	1	GL894231.1:32020-, 32125:-		oar-miR-376b-5p,eca-miR-376c	eca-miR-376c	mir-376c:GL894231.1:32035-32113:-
pre-306	mat-253	mat-253	1	3:9681084-, 9681186:+
pre-307	mat-278	mat-278	1	6:47579793-, 47579920:+, 6:47708729-, ,7708856:+		hsa-miR-769-5p,ssc-miR-769-3p	hsa-miR-769-5p	mir-769:6:47708760-47708840:+
pre-308	mat-106,mat-262	mat-106,mat-262	1	GL896302.1:17704-, 17812:-		cfa-miR-330,bta-miR-330	bta-miR-330,	mir-330:GL896302.1:17718-17807:-
pre-309	mat-181	mat-181		6:135736104-, 135736209:+		mmu-miR-101a-5p,gga-miR-101	gga-miR-101	mir-101-2:6:135736114-135736195:+
pre-31	mat-164	mat-164		X:51475429-, 51475547:-
pre-310	mat-211	mat-211		9:148552424-, 148552534:+		mmu-miR-29b-2-5p,bta-miR-29b	bta-miR-29b	mir-29b-2:9:148552437-148552518:+
pre-311	mat-75	mat-75		8:57212672-, 57212782:-				28s_rRNA:8:57211651-57216538:-	delete not-miRNA
pre-312	mat-100	mat-100	1	3:17756702-, 17756807:+
pre-313	mat-344	mat-344	1	2:65581985-, 65582111:+		bta-miR-27a-5p,age-miR-27a	aca-miR-27a	mir-27a:2:65582014-65582096:+
pre-314	mat-337	mat-337	1	X:78804769-, 78804895:-		bta-miR-361,mmu-miR-361-3p	bta-miR-361	mir-361:X:78804779-78804859:-
pre-315	mat-272	mat-272	1	7:59924178-, 59924309:+		aae-miR-9a,hsa-miR-9-3p	aae-miR-9a	mir-9-3:7:59924187-59924277:+
pre-316	mat-73	mat-73		17:66288689-, 66288799:-	pre-97	ssc-miR-296,bta-miR-296	bta-miR-296	mir-296:17:66288703-66288780:-
pre-317	mat-19	mat-19		4:129758551-, 129758661:-
pre-318	mat-180	mat-180	1	GL894231.1:20884-, 20986:-		oar-miR-3959-5p,oar-miR-3959-3p	oar-miR-3959-5p	mir-3959:GL894231.1:20908-20962:-	manual annotation
pre-319	mat-367	mat-367		5:100312243-, 100312353:+		mmu-miR-3059-5p,mmu-miR-3059-3p	mmu-miR-3059-5p	mir-3059:5:100312253-100312334:+
pre-32	mat-352	mat-352		13:202679318-, 202679417:+
pre-320	mat-41	mat-41	1	GL892841.1:107249-, 107381:+		dre-miR-140,dre-miR-140*	bta-miR-140	mir-140:GL892841.1:107287-107357:+
pre-321	mat-92	mat-92	1	10:11786560-, 11786666:-, ,0:11963144-, ,1963250:+		bta-miR-215,aca-miR-215*	bta-miR-215	mir-215:10:11963148-11963244:+
pre-322	mat-326	mat-326		11:84694639-, 84694749:+
pre-323	mat-326	mat-326		4:117785404-, 117785514:-
pre-324	mat-216	mat-216	1	13:108388254-, 108388383:+		age-miR-16,mmu-miR-16-2-3p	age-miR-16	mir-16-1:13:108388289-108388366:+
pre-325	mat-78	mat-78	1	1:225810894-, 225811016:-		bta-miR-491,eca-miR-491-3p	bta-miR-491	mir-491:1:225810906-225810982:-
pre-326	mat-319	mat-319		7:37088391-, 37088501:+
pre-327	mat-199	mat-199	1	12:45152780-, 45152887:-		ssc-miR-365-5p,aca-miR-365	aca-miR-365	mir-365-2:12:45152791-45152871:-
pre-328	mat-239	mat-239		JH118519.1:42281-, 42364:-		bta-miR-885,eca-miR-885-3p	bta-miR-885	mir-885:JH118519.1:42293-42364:-
pre-329	mat-310	mat-310		GL896425.1:1726-, 1817:-
pre-33	mat-133,mat-231	mat-133,mat-231	1	X:141091488-, 141091591:-		bta-miR-105a,hsa-miR-105-3p	,bta-miR-105a	mir-105-1:X:141091500-141091581:-
pre-330	mat-280,mat-281,mat-283	mat-281	1	9:54378041-, 54378177:-		aca-let-7a,aca-let-7c-2*	aca-let-7a	let-7a-1:9:54378058-54378138:-
pre-331	mat-89	mat-89		2:156771689-, 156771799:-, ,:156907053-, ,56907163:+, JH118582.1:99935-, ,00045:+
pre-332	mat-181	mat-181		1:242988409-, 242988514:-		mmu-miR-101b-5p,gga-miR-101	gga-miR-101	mir-101-1:1:242988418-242988509:-
pre-333	mat-208	mat-208		3:90065714-, 90065824:+		bta-miR-217,mmu-miR-217-3p	bfl-miR-217	mir-217:3:90065706-90065813:+
pre-334	mat-48	mat-48	1	2:157640321-, 157640450:+		hsa-miR-378a-5p,bta-miR-378	bta-miR-378	mir-378-1:2:157640352-157640432:+
pre-335	mat-207	mat-207		10:27752721-, 27752831:-
pre-336	mat-172	mat-172	1	13:149441277-, 149441383:+
pre-337	mat-270	mat-270		8:122371847-, 122371957:-	pre-178				delete pre-337 ambigous
pre-338	mat-203	mat-203		X:108629454-, 108629564:+		mmu-miR-1912-5p,eca-miR-1912	eca-miR-1912	mir-1912:X:108629474-108629554:+
pre-339	mat-304,mat-305	mat-304,mat-305	1	2:65582140-, 65582268:+		ssc-miR-24*,cfa-miR-24	mdo-miR-24,aca-miR-24	mir-24-1:2:65582173-65582245:+
pre-34	mat-333	mat-333		14:72055623-, 72055724:-		bta-miR-1296,ssc-miR-1296	bta-miR-1296	mir-1296:14:72055627-72055712:-
pre-340	mat-103	mat-103		8:40584084-, 40584194:-
pre-341	mat-16,mat-17	mat-16	1	9:54383366-, 54383489:-		aae-miR-100,mmu-miR-100-3p	aae-miR-100	mir-100:9:54383381-54383461:-
pre-342	mat-379,mat-380	mat-379		GL895293.1:4177-, 4278:+		bta-miR-450,mmu-miR-450b-3p	ppy-miR-450a	mir-450a:GL895293.1:4172-4278:+
pre-343	mat-264	mat-264	1	9:31199328-, 31199432:+, JH118644.1:36242-, ,6346:-
pre-344	mat-147	mat-147		5:11266526-, 11266624:-
pre-345	mat-134	mat-134		2:1283992-, 1284102:+, GL893360.2:28349-, ,8459:+
pre-346	mat-163	mat-163		18:2856055-, 2856165:+
pre-347	mat-349	mat-349	1	GL896017.1:115005-, 115107:-		ssc-miR-4338		mir-4338:GL896017.1:115018-115096:-
pre-348	mat-229	mat-229	1	4:103407086-, 103407194:-		rno-miR-92b*,bta-miR-92b	bta-miR-92b	mir-92b:4:103407101-103407181:-
pre-349	mat-153	mat-153		6:43729346-, 43729484:-					delete protein coding overlap
pre-35	mat-118	mat-118		X:143497300-, 143497410:-
pre-350	mat-184	mat-184	1	4:108993433-, 108993568:+
pre-351	mat-324,mat-325	mat-324	1	11:66610610-, 66610737:+		hsa-miR-19b-1-5p,sha-miR-19b	age-miR-19b	mir-19b-1:11:66610641-66610721:+
pre-352	mat-362	mat-362		13:108096407-, 108096517:+
pre-353	mat-315	mat-315		6:157476637-, 157476749:-		sha-miR-30e,aca-miR-30e*	aca-miR-30e	mir-30e:6:157476654-157476734:-
pre-354	mat-355	mat-355	1	15:134369136-, 134369242:-		oan-miR-153*,pma-miR-153	bta-miR-153	mir-153-1:15:134369145-134369235:-
pre-355	mat-40	mat-40	1	9:126105233-, 126105340:-		dre-miR-199,dre-miR-199*	bta-miR-199a-3p	mir-199a-1:9:126105250-126105326:-
pre-356	mat-336	mat-336	1	X:67530356-, 67530472:-		bta-miR-374a,ssc-miR-374a*	bta-miR-374a	mir-374a:X:67530360-67530440:-
pre-357	mat-356	mat-356	1	X:108806647-, 108806757:+	pre-223	mmu-miR-448-5p,bta-miR-448	bta-miR-448	mir-448:X:108806657-108806761:+	delete pre-357
pre-358	mat-301	mat-301	1	16:36468107-, 36468232:-, ,H118654.1:238120-, ,38245:-		bta-miR-449a	bta-miR-449a	mir-449:JH118654.1:238130-238217:-
pre-359	mat-161	mat-161	1	2:145381084-, 145381189:-		mmu-miR-874-5p,bta-miR-874	bta-miR-874	mir-874:2:145381098-145381176:-
pre-36	mat-354	mat-354		6:4257655-, 4257765:-
pre-360	mat-381	mat-381	1	18:19337983-, 19338104:-		bta-miR-335,hsa-miR-335-3p	hsa-miR-335-3p	mir-335:18:19337999-19338079:-
pre-361	mat-111	mat-111		X:140860045-, 140860155:-		bta-miR-224,hsa-miR-224-3p	bta-miR-224	mir-224:X:140860059-140860140:-
pre-362	mat-218,mat-219	mat-218	1	12:24836740-, 24836866:+		age-miR-196	age-miR-196	mir-196a-1:12:24836760-24836862:+
pre-363	mat-11,mat-12	mat-11,mat-12	1	10:26427015-, 26427122:-		bta-miR-181a,dre-miR-181a*	cfa-miR-181c,aca-miR-181a	mir-181a-1:10:26427017-26427121:-
pre-364	mat-176	mat-176		6:68330291-, 68330401:-
pre-365	mat-377	mat-377		2:52403818-, 52403928:-					delete misplaced mir-145:
pre-366	mat-83	mat-83	1	10:31341097-, 31341224:-		hsa-miR-23b-5p,bta-miR-23b-3p	aca-miR-23b	mir-23b:10:31341113-31341193:-
pre-367	mat-60	mat-60		X:45275592-, 45275724:-		hsa-miR-222-5p,age-miR-222	age-miR-222	mir-222:X:45275612-45275692:-
pre-368	mat-30	mat-30		13:34898091-, 34898201:-		cfa-miR-425,bta-miR-425-3p	cfa-miR-425	mir-425:13:34898110-34898190:-
pre-369	mat-363	mat-363		8:16329028-, 16329113:-
pre-37	mat-50	mat-50		11:81643713-, 81643823:+
pre-370	mat-269	mat-269	1	7:8701416-, 8701520:+, JH118585.1:53392-, ,3496:+
pre-371	mat-141	mat-141	1	X:63280896-, 63281016:+		ssc-miR-676-5p,ssc-miR-676-3p	ssc-miR-676-3p	mir-676:X:63280927-63281007:+
pre-372	mat-347	mat-347	1	X:108691594-, 108691712:+		bta-miR-1298,mmu-miR-1298-3p	bta-miR-1298	mir-1298:X:108691598-108691705:+
pre-373	mat-15	mat-15		X:8905439-, 8905549:-, ,:9012901-, ,013011:-
pre-374	mat-45	mat-45	1	12:20165351-, 20165455:-
pre-375	mat-8	mat-8	1	12:1507053-, 1507178:+		aca-miR-338-5p,bta-miR-338	aca-miR-338-5p	mir-338:12:1507083-1507162:+
pre-376	mat-23	mat-23		13:50185395-, 50185505:-
pre-377	mat-374	mat-374		6:58626647-, 58626757:+
pre-378	mat-320	mat-320		14:94051819-, 94051929:-		bta-miR-346,mmu-miR-346-3p	bta-miR-346	mir-346:14:94051829-94051924:-
pre-379	mat-338	mat-338	1	2:5906102-, 5906207:-, ,H118486.1:3042-, ,147:+					delete one instance protein coding overlap
pre-38	mat-162	mat-162	1	1:182942449-, 182942554:-
pre-380	mat-193,mat-194	mat-193,mat-194	1	11:66610185-, 66610293:+		aca-miR-18a,hsa-miR-18a-3p	oan-miR-18,age-miR-18	mir-18a:11:66610194-66610286:+
pre-381	mat-22	mat-22	1	13:133977021-, 133977128:+				SNORA63:13:133977045-133977176:+	delete not-miRNA
pre-382	mat-199	mat-199	1	3:29976217-, 29976326:-		bta-miR-365-5p,aca-miR-365	aca-miR-365	mir-365-1:3:29976235-29976315:-
pre-383	mat-382	mat-382		7:39611512-, 39611622:+
pre-384	mat-312	mat-312	1	4:6713481-, 6713608:+		bta-miR-30d,hsa-miR-30d-3p	bta-miR-30d	mir-30d:4:6713517-6713596:+
pre-385	mat-312	mat-312	1	GL895891.2:160375-, 160502:-		bta-miR-30d,hsa-miR-30d-3p	bta-miR-30d	mir-30d:GL895891.2:160387-160466:-
pre-386	mat-85	mat-85	1	GL894231.1:31662-, 31765:-		bta-miR-376d	bta-miR-376d	mir-376a-2:GL894231.1:31675-31755:-
pre-387	mat-359	mat-359	1	3:42401464-, 42401569:-		cfa-miR-1842	cfa-miR-1842	mir-1842:3:42401485-42401547:-
pre-388	mat-289	mat-289		13:199987637-, 199987747:+, GL894613.1:37133-, ,7243:+
pre-389	mat-357	mat-357		7:106158334-, 106158444:-
pre-39	mat-297	mat-297		X:21570186-, 21570293:-
pre-390	mat-304	mat-304		1:86947959-, 86948069:-		mdo-miR-24	mdo-miR-24		delete misplaced mir-24
pre-391	mat-112	mat-112		X:108630535-, 108630645:+		mmu-miR-1264-5p,eca-miR-1264	eca-miR-1264	mir-1264:X:108630547-108630633:+
pre-392	mat-241	mat-241	1	9:54334895-, 54335021:-		aae-miR-125*,hsa-miR-125b-1-3p	aae-miR-125*	mir-125b-1:9:54334907-54334987:-
pre-393	mat-286	mat-286	1	10:42020452-, 42020555:+		oan-miR-873,hsa-miR-873-3p	oan-miR-873	mir-873:10:42020465-42020542:+
pre-394	mat-58,mat-59	mat-58,mat-59		16:59912587-, 59912711:+		rno-miR-103-1*,age-miR-103	,age-miR-103	mir-103-1:16:59912616-59912698:+
pre-395	mat-187	mat-187		5:61560269-, 61560379:+					delete misplaced mir-187
pre-396	mat-326	mat-326		1:13208028-, 13208138:+, JH118469.1:91787-, ,1897:-
pre-397	mat-77,mat-221	mat-77,mat-221		1:37876589-, 37876699:-, ,:37969072-, ,7969182:-			,		delete misplaced let-7c
pre-398	mat-145,mat-243,mat-244	mat-244		15:134432978-, 134433088:+		ssc-miR-4334-5p,bta-miR-339b	bta-miR-339b	mir-4334:15:134433004-134433073:+	misplaced mir-339?
pre-399	mat-323	mat-323		7:15776619-, 15776729:+
pre-4	mat-250	mat-250		9:146808270-, 146808376:-		pma-miR-205a,mmu-miR-205-3p	aca-miR-205a	mir-205:9:146808291-146808360:-
pre-40	mat-109	mat-109	1	18:13361965-, 13362093:-		ssc-miR-490,aca-miR-490-3p	aca-miR-490-3p	mir-490:18:13361979-13362058:-
pre-400	mat-110	mat-110	1	13:34898585-, 34898714:-		aca-miR-191,mmu-miR-191-3p	aca-miR-191	mir-191:13:34898600-34898680:-
pre-401	mat-20	mat-20		12:9111174-, 9111284:+, 12:9188722-, ,188832:-
pre-402	mat-369	mat-369		13:33474495-, 33474605:+, GL894542.2:9079-, ,189:-
pre-403	mat-80	mat-80	1	7:22962927-, 22963041:+
pre-404	mat-66	mat-66	1	9:44166861-, 44166964:-		cfa-miR-34c,hsa-miR-34c-3p	cfa-miR-34c	mir-34c:9:44166872-44166952:-
pre-405	mat-101	mat-101		11:80651541-, 80651651:+					delete misplaced mir-186
pre-406	mat-90	mat-90		GL896148.1:24082-, 24192:+
pre-407	mat-328	mat-328	1	9:80161133-, 80161239:-				mir-653:9:80161157-80161217:-	mature differs from known by > 1, manual annotation
pre-408	mat-33	mat-33	1	14:140518186-, 140518284:-				SNORA19:14:140518199-140518333:-	delete not-miRNA
pre-409	mat-186	mat-186		2:29018969-, 29019083:+		ssc-miR-4336		SNORA18:2:29018925-29019061:+	delete not-miRNA
pre-41	mat-4	mat-4	1	2:100272625-, 100272729:+				mir-3660:2:100272626-100272726:+	mature differs from known by > 1
pre-410	mat-186	mat-186	1	9:29685384-, 29685493:+		ssc-miR-4336		conflict(mir-4336):9:29685340-29685481:+
pre-411	mat-54	mat-54		6:51787897-, 51788007:-
pre-412	mat-119	mat-119	1	1:28743959-, 28744085:-
pre-413	mat-295	mat-295		8:139758089-, 139758199:+
pre-414	mat-123	mat-123		12:37079075-, 37079180:+		gga-miR-301b-5p,bta-miR-301a	aca-miR-301a	mir-301:12:37079087-37079169:+
pre-415	mat-192	mat-192		14:14442991-, 14443119:-		hsa-miR-124-5p,aga-miR-124	aae-miR-124	mir-124a-2:14:14443004-14443089:-
pre-416	mat-1	mat-1		2:45901729-, 45901839:+
pre-417	mat-217	mat-217	1	12:37340355-, 37340484:+		sha-miR-21,mmu-miR-21-3p	bta-miR-21	mir-21:12:37340384-37340476:+
pre-418	mat-299	mat-299		11:75694866-, 75694976:-
pre-419	mat-102	mat-102		13:190079476-, 190079586:-
pre-42	mat-11,mat-12	mat-11	1	2:65553652-, 65553759:-		bta-miR-181c,hsa-miR-181c-3p	cfa-miR-181c	mir-181c:2:65553663-65553750:-
pre-420	mat-334	mat-334		1:141443593-, 141443697:+, 1:141539541-, ,41539645:+
pre-421	mat-101,mat-105	mat-101,mat-105	1	6:131558956-, 131559063:+		ggo-miR-186,hsa-miR-186-3p	,bta-miR-186	mir-186:6:131558965-131559047:+
pre-43	mat-262	mat-262		7:34833373-, 34833483:-					delete misplaced mir-330?
pre-44	mat-285	mat-285	1	X:137225782-, 137225884:-		eca-miR-509-5p,cfa-miR-514	cfa-miR-514	mir-509:X:137225804-137225862:-	manual annotation
pre-45	mat-3,mat-107,mat-108	mat-108	1	11:66610045-, 66610152:+		age-miR-17-5p,aca-miR-17*	aca-miR-17	mir-17:11:66610059-66610136:+
pre-46	mat-276	mat-276		14:123301748-, 123301853:+		bta-miR-146b,eca-miR-146b-3p	bta-miR-146b	mir-146b:14:123301751-123301850:+
pre-47	mat-341,mat-342	mat-342	1	GL895994.1:40611-, 40734:+		bta-miR-26a,hsa-miR-26a-2-3p	bta-miR-26a	mir-26a:GL895994.1:40639-40723:+
pre-48	mat-366	mat-366	1	X:69436715-, 69436820:+, X:69673007-, ,9673112:-		cfa-miR-325,mmu-miR-325-3p	mmu-miR-325-3p	mir-325:X:69673007-69673101:-
pre-49	mat-170	mat-170	1	18:21181540-, 21181650:+		bta-miR-129-5p,aca-miR-129a*	aca-miR-129a	mir-129b:18:21181552-21181636:+
pre-5	mat-348	mat-348		6:49993466-, 49993576:-
pre-50	mat-88	mat-88	1	12:4273947-, 4274056:+				SCARNA16:12:4273848-4274036:+	delete not-miRNA
pre-51	mat-225,mat-226	mat-226	1	5:90552041-, 90552146:-		aca-miR-135,aca-miR-135-2*	aca-miR-135	mir-135-2:5:90552046-90552146:-
pre-52	mat-209	mat-209		1:311742594-, 311742704:+
pre-53	mat-72,mat-187	mat-72,mat-187	1	13:80688641-, 80688748:-			,		ok mat-187
pre-54	mat-307	mat-307		6:36007855-, 36007965:-
pre-55	mat-225,mat-226	mat-226	1	13:37564044-, 37564148:+		aca-miR-135,hsa-miR-135a-3p	aca-miR-135	mir-135-1:13:37564050-37564140:+
pre-56	mat-145,mat-243	mat-145		JH118696.1:25012-, 25122:+		bta-miR-339b			delete misplaced mir-339?
pre-57	mat-279	mat-279	1	2:157344724-, 157344834:+		oan-miR-143*,bta-miR-143	aca-miR-143	mir-143:2:157344737-157344817:+
pre-58	mat-306	mat-306		15:39570811-, 39570921:-		mmu-miR-3106-5p			no homology to mmu
pre-59	mat-79	mat-79	1	GL894231.1:23048-, 23153:-		oar-miR-655-5p,eca-miR-655	eca-miR-655	mir-655:GL894231.1:23071-23131:-	manual annotation
pre-6	mat-358	mat-358	1	7:124000284-, 124000392:-				SCARNA13:7:124000306-124000582:-	delete not-miRNA
pre-60	mat-56	mat-56	1	GL894231.1:12239-, 12347:-		oar-miR-154b-5p,oar-miR-154b-3p	oar-miR-154b-5p	mir-154b:GL894231.1:12243-12349:-
pre-61	mat-274	mat-274	1	X:137160417-, 137160520:-		age-miR-506	age-miR-506	mir-506:X:137160417-137160520:-
pre-62	mat-24	mat-24		16:71212750-, 71212860:+					delete misplaced mir-28 star
pre-63	mat-259	mat-259	1	6:50309849-, 50309969:-		aca-miR-150	aca-miR-150	mir-150:6:50309889-50309945:-
pre-64	mat-1	mat-1		2:45901738-, 45901848:-
pre-65	mat-321	mat-321	1	GL895293.1:3335-, 3441:+		hsa-miR-542-5p,cfa-miR-542	cfa-miR-542	mir-542:GL895293.1:3347-3427:+
pre-66	mat-71	mat-71		11:18917615-, 18917725:+
pre-67	mat-277	mat-277		16:68394500-, 68394610:-, ,6:68488115-, ,8488225:+		cfa-miR-146a,ssc-miR-146a	cfa-miR-146a	mir-146a:16:68488128-68488206:+
pre-68	mat-177	mat-177		6:59927724-, 59927834:+		cfa-miR-551a	cfa-miR-551a	mir-551a:6:59927705-59927767:+
pre-69	mat-182	mat-182	1	GL894231.1:16592-, 16716:-		bta-miR-485,mmu-miR-485-3p	eca-miR-485-3p	mir-485:GL894231.1:16610-16683:-
pre-7	mat-232	mat-232	1	X:130835628-, 130835749:-		mmu-miR-505-5p,bta-miR-505	ssc-miR-505	mir-505:X:130835641-130835721:-
pre-70	mat-335	mat-335	1	2:80118818-, 80118948:+, 2:80137459-, ,0137589:+		cfa-miR-340,bta-miR-340	cfa-miR-340	mir-340:2:80137489-80137569:+
pre-71	mat-291	mat-291	1	GL892815.1:39649-, 39773:+		tca-miR-7-5p	api-miR-7	mir-7-3:GL892815.1:39668-39756:+
pre-72	mat-329	mat-329		1:16414454-, 16414564:+
pre-73	mat-77,mat-221,mat-282	mat-77,mat-221,mat-282	1	13:191559326-, 191559440:+		aca-let-7c,aca-let-7c-1*	,,aca-let-7c	let-7c:13:191559335-191559429:+
pre-74	mat-200	mat-200	1	3:11024977-, 11025082:+		eca-miR-590-5p,cfa-miR-590	cfa-miR-590	mir-590:3:11024988-11025069:+
pre-75	mat-326	mat-326		18:11728598-, 11728708:-
pre-76	mat-379,mat-380	mat-379,mat-380	1	GL895293.1:4042-, 4144:+		cfa-miR-450a,ssc-miR-450c-3p	ppy-miR-450a,eca-miR-451a	mir-450c:GL895293.1:4052-4133:+
pre-77	mat-378	mat-378		GL895293.1:4342-, 4446:+		eca-miR-450b-5p,eca-miR-450b-3p	cfa-miR-450b	mir-450b:GL895293.1:4357-4437:+
pre-78	mat-179	mat-179		2:92577480-, 92577590:-
pre-79	mat-324,mat-325	mat-325	1	11:66610315-, 66610435:+		mmu-miR-19a-5p,age-miR-19a	age-miR-19a	mir-19a:11:66610342-66610424:+
pre-8	mat-303	mat-303	1	13:152984931-, 152985034:-
pre-80	mat-104	mat-104		16:57174562-, 57174672:-
pre-81	mat-156	mat-156	1	X:56757034-, 56757139:-		bta-miR-1468	bta-miR-1468	mir-1468:X:56757041-56757135:-
pre-82	mat-136	mat-136		12:1513526-, 1513636:+
pre-83	mat-7	mat-7		5:77831944-, 77832054:-
pre-84	mat-122	mat-122		12:1918946-, 1919056:-
pre-85	mat-87	mat-87	1	GL894231.1:31290-, 31395:-		oar-miR-376b-5p,bta-miR-376b	bta-miR-376b	mir-376b:GL894231.1:31297-31394:-
pre-86	mat-133	mat-133		X:141093604-, 141093708:-		bta-miR-105b,hsa-miR-105-3p		mir-105-2:X:141093618-141093698:-
pre-87	mat-255	mat-255	1	6:112191783-, 112191885:-		bta-miR-187	bta-miR-187	mir-187:6:112191796-112191874:-
pre-88	mat-94	mat-94		X:48643194-, 48643304:+		bta-miR-502a		mir-502:X:48643261-48643280:+	manual annotation
pre-89	mat-317	mat-317	1	10:11786858-, 11786961:-, ,0:11962849-, ,1962952:+		ssc-miR-194-5p,ssc-miR-194-3p	ssc-miR-194-5p	mir-194:10:11962862-11962940:+
pre-9	mat-204	mat-204	1	GL895563.1:52448-, 52548:-
pre-90	mat-13,mat-14	mat-13	1	10:26426842-, 26426950:-		bta-miR-181b,hsa-miR-181b-3p	bta-miR-181b	mir-181b-1:10:26426856-26426936:-
pre-91	mat-57	mat-57	1	17:2603729-, 2603857:-		oan-miR-383,mmu-miR-383-3p	bta-miR-383	mir-383:17:2603743-2603825:-
pre-92	mat-37	mat-37	1	X:126199329-, 126199460:-		hsa-miR-363-5p,cfa-miR-363	cfa-miR-363	mir-363:X:126199346-126199426:-
pre-93	mat-266	mat-266		6:65880995-, 65881105:+	pre-159			U5:6:65880855-65880972:+	delete not-miRNA
pre-94	mat-234	mat-234	1	13:149704276-, 149704383:+
pre-95	mat-292	mat-292		6:99481920-, 99482030:+		mmu-miR-1a-2-5p,aca-miR-1a	aca-miR-1a	mir-1-2:6:99481932-99482017:+
pre-96	mat-6	mat-6	1	3:90047302-, 90047408:+		aca-miR-216b,mmu-miR-216b-3p	aca-miR-216b	mir-216b:3:90047312-90047398:+
pre-97	mat-73	mat-73		17:66288648-, 66288758:-	pre-316	bta-miR-296	bta-miR-296	mir-296:17:66288703-66288780:-	delete pre-97
pre-98	mat-192	mat-192		4:76136453-, 76136580:-, ,H118951.1:125788-, ,25915:-		hsa-miR-124-5p,aga-miR-124	aae-miR-124	mir-124a-1:JH118951.1:125787-125892:-
pre-99	mat-63	mat-63	1	GL894339.1:3058-, 3194:-		bta-miR-138,hsa-miR-138-2-3p	bta-miR-138	mir-138-2:GL894339.1:3074-3157:-
				3:44864432-, 44864524:+				let-7a-2:3:44864432-44864524:+
				3:44867261-, 44867364:+				let-7d:3:44867261-44867364:+
				3:44864803-, 44864890:+				let-7f-1:3:44864803-44864890:+
				X:51801727-, 51801810:-				let-7f:X:51801727-51801810:-
				13:37599003-, 37599083:+				let-7g:13:37599003-37599083:+
				5:30021223-, 30021308:+				let-7i:5:30021223-30021308:+
				16:59912626-, 59912688:-				mir-103b-1:16:59912626-59912688:-
				17:36149797-, 36149859:+				mir-103b-2:17:36149797-36149859:+
				13:131580810-, 131580918:+				mir-1224:13:131580810-131580918:+
				5:1499705-, 1499802:+				mir-1249:5:1499705-1499802:+
				GL894109.2:9362-, 9459:+				mir-1249:GL894109.2:9362-9459:+
				5:90622551-, 90622635:-				mir-1251:5:90622551-90622635:-
				1:313734668-, 313734741:+				mir-126:1:313734668-313734741:+
				2:83154225-, 83154303:-				mir-1271:2:83154225-83154303:-
				5:4656324-, 4656378:-				mir-1281:5:4656324-4656378:-
				1:142595561-, 142595662:+				mir-1282:1:142595561-142595662:+
				13:58623602-, 58623720:-				mir-1284:13:58623602-58623720:-
				2:28433181-, 28433260:-				mir-1343:2:28433181-28433260:-
				7:132079193-, 132079275:+				mir-136:7:132079193-132079275:+
				3:90047327-, 90047383:-				mir-1461:3:90047327-90047383:-
				GL893970.1:7086-, 7166:+				mir-151:GL893970.1:7086-7166:+
				JH118724.1:70556-, 70635:+				mir-16-2:JH118724.1:70556-70635:+
				10:47541203-, 47541286:-				mir-1893:10:47541203-47541286:-
				8:125782227-, 125782306:-				mir-1895:8:125782227-125782306:-
				8:125973435-, 125973514:-				mir-1895:8:125973435-125973514:-
				16:19408850-, 19408911:-				mir-1898:16:19408850-19408911:-
				GL895238.2:76525-, 76586:+				mir-1898:GL895238.2:76525-76586:+
				4:104457809-, 104457892:+				mir-190:4:104457809-104457892:+
				GL894998.2:17130-, 17213:-				mir-190:GL894998.2:17130-17213:-
				4:102697412-, 102697476:-				mir-1905b:4:102697412-102697476:-
				2:78143807-, 78143890:+				mir-1905c:2:78143807-78143890:+
				X:54752507-, 54752576:-				mir-1949:X:54752507-54752576:-
				14:153169584-, 153169664:-				mir-202:14:153169584-153169664:-
				4:66933650-, 66933705:-				mir-2052:4:66933650-66933705:-
				4:27248764-, 27248852:-				mir-2053:4:27248764-27248852:-
				4:27387412-, 27387500:-				mir-2053:4:27387412-27387500:-
				7:81043844-, 81043927:-				mir-208a:7:81043844-81043927:-
				7:81071322-, 81071402:-				mir-208b:7:81071322-81071402:-
				1:73712921-, 73713012:+				mir-2113:1:73712921-73713012:+
				JH118718.1:61829-, 61920:+				mir-2113:JH118718.1:61829-61920:+
				6:60147822-, 60147903:-				mir-2320:6:60147822-60147903:-
				15:2853663-, 2853735:-				mir-2354:15:2853663-2853735:-
				1:142775303-, 142775372:-				mir-2366:1:142775303-142775372:-
				1:142822093-, 142822162:+				mir-2366:1:142822093-142822162:+
				2:65581837-, 65581907:+				mir-23a:2:65581837-65581907:+
				5:64578483-, 64578577:+				mir-2476-1:5:64578483-64578577:+
				7:121505316-, 121505384:+				mir-2476-2:7:121505316-121505384:+
				1:88425882-, 88425957:-				mir-2476-3:1:88425882-88425957:-
				13:24885241-, 24885331:+				mir-26c:13:24885241-24885331:+
				12:24289545-, 24289616:+				mir-2957:12:24289545-24289616:+
				1:302806847-, 302806944:+				mir-2964:1:302806847-302806944:+
				8:48273876-, 48273959:+				mir-2985-1:8:48273876-48273959:+
				9:39788885-, 39788966:+				mir-2985-2:9:39788885-39788966:+
				8:115200384-, 115200453:+				mir-302a:8:115200384-115200453:+
				GL894213.2:15691-, 15760:-				mir-302a:GL894213.2:15691-15760:-
				8:115200205-, 115200273:+				mir-302c:8:115200205-115200273:+
				GL894213.2:15871-, 15939:-				mir-302c:GL894213.2:15871-15939:-
				7:132079194-, 132079274:-				mir-3071:7:132079194-132079274:-
				10:31340329-, 31340414:+				mir-3074-1:10:31340329-31340414:+
				1:57750735-, 57750842:-				mir-30a:1:57750735-57750842:-
				GL895276.2:200545-, 200652:+				mir-30a:GL895276.2:200545-200652:+
				6:157473594-, 157473674:-				mir-30c-1:6:157473594-157473674:-
				6:74967196-, 74967264:+				mir-3115:6:74967196-74967264:+
				9:126099449-, 126099562:+				mir-3120:9:126099449-126099562:+
				12:48287023-, 48287098:+				mir-3184:12:48287023-48287098:+
				5:92224977-, 92225057:-				mir-331:5:92224977-92225057:-
				1:179916341-, 179916414:+				mir-3591:1:179916341-179916414:+
				3:44867268-, 44867359:-				mir-3596b:3:44867268-44867359:-
				3:44864798-, 44864895:-				mir-3596d:3:44864798-44864895:-
				4:102543199-, 102543307:+				mir-3597-1:4:102543199-102543307:+
				GL895293.1:3347-, 3425:-				mir-3601:GL895293.1:3347-3425:-
				2:69991779-, 69991857:+				mir-3604-1:2:69991779-69991857:+
				1:302681826-, 302681899:+				mir-3604-2:1:302681826-302681899:+
				4:23262514-, 23262587:-				mir-3610:4:23262514-23262587:-
				14:55110609-, 55110697:+				mir-3618:14:55110609-55110697:+
				18:33703158-, 33703269:-				mir-3666:18:33703158-33703269:-
				18:33918034-, 33918145:-				mir-3666:18:33918034-33918145:-
				8:115200684-, 115200752:+				mir-367:8:115200684-115200752:+
				GL894213.2:15394-, 15462:-				mir-367:GL894213.2:15394-15462:-
				X:67425197-, 67425267:+				mir-374c:X:67425197-67425267:+
				GL894231.1:10058-, 10127:-				mir-377:GL894231.1:10058-10127:-
				12:38396699-, 38396767:+				mir-378-2:12:38396699-38396767:+
				X:67425031-, 67425109:-				mir-421:X:67425031-67425109:-
				7:132097565-, 132097656:+				mir-431:7:132097565-132097656:+
				18:16110016-, 16110094:-				mir-4337:18:16110016-16110094:-
				1:286957990-, 286958050:+				mir-4426:1:286957990-286958050:+
				12:47177113-, 47177178:+				mir-451:12:47177113-47177178:+
				9:130508339-, 130508422:-				mir-488:9:130508339-130508422:-
				17:43571151-, 43571224:-				mir-499b:17:43571151-43571224:-
				X:48639757-, 48639841:+				mir-500:X:48639757-48639841:+
				X:129654205-, 129654285:+				mir-504:X:129654205-129654285:+
				GL894231.1:24209-, 24298:-				mir-544a:GL894231.1:24209-24298:-
				13:115915946-, 115916036:+				mir-551b:13:115915946-115916036:+
				13:155170856-, 155170950:+				mir-568:13:155170856-155170950:+
				JH118426.1:131469-, 131563:-				mir-568:JH118426.1:131469-131563:-
				X:48640811-, 48640891:+				mir-660:X:48640811-48640891:+
				2:20399924-, 20400024:-				mir-670:2:20399924-20400024:-
				1:103477730-, 103477792:+				mir-703:1:103477730-103477792:+
				10:29315626-, 29315688:+				mir-703:10:29315626-29315688:+
				12:59358202-, 59358282:+				mir-744:12:59358202-59358282:+
				11:26790838-, 26790934:-				mir-759:11:26790838-26790934:-
				6:148039238-, 148039314:+				mir-761:6:148039238-148039314:+
				3:17953392-, 17953475:+				mir-762:3:17953392-17953475:+
				5:33410618-, 33410738:+				mir-763:5:33410618-33410738:+
				JH118939.1:53903-, 54023:+				mir-763:JH118939.1:53903-54023:+
				4:40328282-, 40328359:+				mir-875:4:40328282-40328359:+
				10:42052689-, 42052770:+				mir-876:10:42052689-42052770:+
				10:42170916-, 42170997:-				mir-876:10:42170916-42170997:-
				3:42430944-, 42431035:+				mir-940:3:42430944-42431035:+
				X:51800863-, 51800943:-				mir-98:X:51800863-51800943:-
